# Supplementary material for: Sensitive and Rapid Detection of Aspartic Acid with Co3O4-ZnO Nanorods Using Differential Pulse Voltammetry
Source: Biosensors (Basel). 2023 Jan 5;13(1):88. doi: 10.3390/bios13010088 (PMC9855673; doi:10.3390/bios13010088)
Supplement: Supplementary file 1 [file biosensors-13-00088-s001.zip]

Archive with 1 entries (1 files):
- biosensors-2067249-supplementary.pdf
